# Supplementary material for: Vertical Graphene-Based Printed Electrochemical Biosensor for Simultaneous Detection of Four Alzheimer’s Disease Blood Biomarkers
Source: Biosensors (Basel). 2023 Jul 25;13(8):758. doi: 10.3390/bios13080758 (PMC10452345; doi:10.3390/bios13080758)
Supplement: Supplementary file 1 [file biosensors-13-00758-s001.zip]

Archive with 1 entries (1 files):
- biosensors-2486664-supplementary.pdf
